# Supplementary material for: Isolation and Characterization of Paenibacillus polymyxa B7 and Inhibition of Aspergillus tubingensis A1 by Its Antifungal Substances
Source: Int J Mol Sci. 2024 Feb 12;25(4):2195. doi: 10.3390/ijms25042195 (PMC10889487; doi:10.3390/ijms25042195)
Supplement: Supplementary file 1 [file ijms-25-02195-s001.zip]

Archive with 1 entries (1 files):
- ijms-2840452-supplementary.pdf
